# Supplementary material for: Identifying the factors governing internal state switches during nonstationary sensory decision-making
Source: Nat Commun. 2025 Nov 27;16:11684. doi: 10.1038/s41467-025-66738-0 (PMC12749821; doi:10.1038/s41467-025-66738-0)
Supplement: Supplementary file 4 — Source Data [file 41467_2025_66738_MOESM4_ESM.xlsx]

## Sheet: Fig1c
n	Block length >n
19	100
18	100
17	100
16	100
15	100
14	100
13	100
12	100
11	100
10	100
9	100
8	100
7	100
6	100
5	100
4	100
3	100
2	100
1	100
0	100
20	100
21	97.8723
22	95.8007
23	93.729
24	91.7133
25	89.8656
26	87.9619
27	86.1702
28	84.4905
29	82.1389
30	80.7391
31	78.6114
32	77.3796
33	75.308
34	73.2363
35	71.6685
36	69.8768
37	68.1411
38	66.5733
39	64.6697
40	62.8219
41	61.0862
42	58.9586
43	57.0549
44	55.5991
45	53.9754
46	52.5756
47	50.8399
48	48.6002
49	46.9765
50	45.4647
51	43.897
52	42.7772
53	41.2654
54	40.1456
55	39.1377
56	37.794
57	36.1702
58	35.2744
59	34.2665
60	32.8667
61	31.6909
62	30.7391
63	29.8432
64	28.8354
65	27.9955
66	27.2676
67	26.3718
68	24.748
69	23.7402
70	22.5084
71	21.3886
72	19.8768
73	19.0929
74	18.1971
75	17.3012
76	16.0134
77	15.3975
78	14.8936
79	14.2777
80	13.3819
81	12.71
82	12.0941
83	11.5901
84	10.6943
85	10.0784
86	9.3505
87	8.7346
88	8.1187
89	7.5028
90	6.94289
91	6.271
92	5.76708
93	5.15118
94	4.31131
95	3.1355
96	2.46361
97	1.95969
98	1.2318
99	0.783875
104	0.727884
106	0.671892
111	0.615901

## Sheet: Fig2a
n_states	model	cv_bit_trial	condition
1	0	0.354226	With GLM-T
1	0	0.352347	With GLM-T
1	0	0.344181	With GLM-T
1	0	0.352681	With GLM-T
1	0	0.351915	With GLM-T
2	1	0.442834	With GLM-T
2	1	0.446043	With GLM-T
2	1	0.443588	With GLM-T
2	1	0.444821	With GLM-T
2	1	0.445668	With GLM-T
3	2	0.475773	With GLM-T
3	2	0.478532	With GLM-T
3	2	0.476176	With GLM-T
3	2	0.478051	With GLM-T
3	2	0.478295	With GLM-T
4	3	0.485441	With GLM-T
4	3	0.489324	With GLM-T
4	3	0.488313	With GLM-T
4	3	0.488916	With GLM-T
4	3	0.488977	With GLM-T
5	4	0.490222	With GLM-T
5	4	0.494542	With GLM-T
5	4	0.496642	With GLM-T
5	4	0.4942	With GLM-T
5	4	0.495057	With GLM-T
1	0	0.353791	Without GLM-T
1	0	0.35401	Without GLM-T
1	0	0.344716	Without GLM-T
1	0	0.349237	Without GLM-T
1	0	0.353386	Without GLM-T
2	1	0.435544	Without GLM-T
2	1	0.448632	Without GLM-T
2	1	0.435336	Without GLM-T
2	1	0.435806	Without GLM-T
2	1	0.440274	Without GLM-T
3	2	0.467758	Without GLM-T
3	2	0.478662	Without GLM-T
3	2	0.468882	Without GLM-T
3	2	0.467832	Without GLM-T
3	2	0.471524	Without GLM-T
4	3	0.477657	Without GLM-T
4	3	0.488607	Without GLM-T
4	3	0.479583	Without GLM-T
4	3	0.477848	Without GLM-T
4	3	0.481246	Without GLM-T
5	4	0.484306	Without GLM-T
5	4	0.495452	Without GLM-T
5	4	0.486697	Without GLM-T
5	4	0.485525	Without GLM-T
5	4	0.488455	Without GLM-T

## Sheet: Fig2b
x	covariate	state	y= observation GLM weights
0	Delta contrast	Engaged-L	8.84847
1	past choice	Engaged-L	0.0945584
2	stim. side	Engaged-L	0.268823
3	bias	Engaged-L	-1.27254
0	Delta contrast	Engaged-R	8.51645
1	past choice	Engaged-R	0.047424
2	stim. side	Engaged-R	0.333003
3	bias	Engaged-R	1.19736
0	Delta contrast	Biased-L	0.942568
1	past choice	Biased-L	0.499998
2	stim. side	Biased-L	0.345325
3	bias	Biased-L	-1.82521
0	Delta contrast	Biased-R	1.00831
1	past choice	Biased-R	0.424365
2	stim. side	Biased-R	0.303987
3	bias	Biased-R	1.8249

## Sheet: Fig2c
Engaged-L
x = Normalized-_stimulus	x= stimulus	y= P(R)
-2.10074	-100	3.40668e-09
-2.05074	-97.619	5.3024e-09
-2.00074	-95.2381	8.25306e-09
-1.95074	-92.8571	1.28457e-08
-1.90074	-90.4762	1.9994e-08
-1.85074	-88.0952	3.11201e-08
-1.80074	-85.7143	4.84377e-08
-1.75074	-83.3333	7.5392e-08
-1.70074	-80.9524	1.17346e-07
-1.65074	-78.5714	1.82646e-07
-1.60074	-76.1905	2.84283e-07
-1.55074	-73.8095	4.4248e-07
-1.50074	-71.4286	6.88709e-07
-1.45074	-69.0476	1.07196e-06
-1.40074	-66.6667	1.66847e-06
-1.35074	-64.2857	2.59693e-06
-1.30074	-61.9048	4.04206e-06
-1.25074	-59.5238	6.29135e-06
-1.20074	-57.1429	9.79229e-06
-1.15074	-54.7619	1.52414e-05
-1.10074	-52.381	2.37226e-05
-1.05074	-50	3.69231e-05
-1.00074	-47.619	5.74688e-05
-0.950744	-45.2381	8.94458e-05
-0.900744	-42.8571	0.000139213
-0.850744	-40.4762	0.000216665
-0.800744	-38.0952	0.000337193
-0.750744	-35.7143	0.000524734
-0.700744	-33.3333	0.000816497
-0.650744	-30.9524	0.00127028
-0.600744	-28.5714	0.00197576
-0.550744	-26.1905	0.00307185
-0.500744	-23.8095	0.00477309
-0.450744	-21.4286	0.00740952
-0.400744	-19.0476	0.0114854
-0.350744	-16.6667	0.0177632
-0.300744	-14.2857	0.0273773
-0.250744	-11.9048	0.0419726
-0.200744	-9.52381	0.0638383
-0.150744	-7.14286	0.0959539
-0.100744	-4.7619	0.141779
-0.0507442	-2.38095	0.204539
-0.000744161	0	0.285826
0.0492558	2.38095	0.383831
0.0992558	4.7619	0.492277
0.149256	7.14286	0.601454
0.199256	9.52381	0.701396
0.249256	11.9048	0.785224
0.299256	14.2857	0.850535
0.349256	16.6667	0.898551
0.399256	19.0476	0.932368
0.449256	21.4286	0.955471
0.499256	23.8095	0.970928
0.549256	26.1905	0.981126
0.599256	28.5714	0.987792
0.649256	30.9524	0.992122
0.699256	33.3333	0.994924
0.749256	35.7143	0.996733
0.799256	38.0952	0.997899
0.849256	40.4762	0.998649
0.899256	42.8571	0.999132
0.949256	45.2381	0.999442
0.999256	47.619	0.999641
1.04926	50	0.99977
1.09926	52.381	0.999852
1.14926	54.7619	0.999905
1.19926	57.1429	0.999939
1.24926	59.5238	0.999961
1.29926	61.9048	0.999975
1.34926	64.2857	0.999984
1.39926	66.6667	0.99999
1.44926	69.0476	0.999993
1.49926	71.4286	0.999996
1.54926	73.8095	0.999997
1.59926	76.1905	0.999998
1.64926	78.5714	0.999999
1.69926	80.9524	0.999999
1.74926	83.3333	1
1.79926	85.7143	1
1.84926	88.0952	1
1.89926	90.4762	1
1.94926	92.8571	1
1.99926	95.2381	1
2.04926	97.619	1
2.09926	100	1
Engaged-R
x = Normalized-_stimulus	x= stimulus	y= P(R)
-2.10074	-100	8.22833e-08
-2.05074	-97.619	1.25963e-07
-2.00074	-95.2381	1.92831e-07
-1.95074	-92.8571	2.95195e-07
-1.90074	-90.4762	4.51899e-07
-1.85074	-88.0952	6.91789e-07
-1.80074	-85.7143	1.05902e-06
-1.75074	-83.3333	1.6212e-06
-1.70074	-80.9524	2.48182e-06
-1.65074	-78.5714	3.79928e-06
-1.60074	-76.1905	5.81612e-06
-1.55074	-73.8095	8.90357e-06
-1.50074	-71.4286	1.363e-05
-1.45074	-69.0476	2.08653e-05
-1.40074	-66.6667	3.19412e-05
-1.35074	-64.2857	4.88964e-05
-1.30074	-61.9048	7.4851e-05
-1.25074	-59.5238	0.000114581
-1.20074	-57.1429	0.000175396
-1.15074	-54.7619	0.000268479
-1.10074	-52.381	0.000410943
-1.05074	-50	0.000628954
-1.00074	-47.619	0.000962513
-0.950744	-45.2381	0.00147271
-0.900744	-42.8571	0.00225274
-0.850744	-40.4762	0.00344448
-0.800744	-38.0952	0.00526335
-0.750744	-35.7143	0.00803495
-0.700744	-33.3333	0.0122481
-0.650744	-30.9524	0.0186288
-0.600744	-28.5714	0.0282386
-0.550744	-26.1905	0.0425906
-0.500744	-23.8095	0.0637583
-0.450744	-21.4286	0.094409
-0.400744	-19.0476	0.137628
-0.350744	-16.6667	0.196344
-0.300744	-14.2857	0.272201
-0.250744	-11.9048	0.364089
-0.200744	-9.52381	0.467088
-0.150744	-7.14286	0.572971
-0.100744	-4.7619	0.672565
-0.0507442	-2.38095	0.758712
-0.000744161	0	0.827991
0.0492558	2.38095	0.880511
0.0992558	4.7619	0.918572
0.149256	7.14286	0.945263
0.199256	9.52381	0.963552
0.249256	11.9048	0.975886
0.299256	14.2857	0.984115
0.349256	16.6667	0.989566
0.399256	19.0476	0.99316
0.449256	21.4286	0.995521
0.499256	23.8095	0.99707
0.549256	26.1905	0.998084
0.599256	28.5714	0.998747
0.649256	30.9524	0.999181
0.699256	33.3333	0.999465
0.749256	35.7143	0.999651
0.799256	38.0952	0.999772
0.849256	40.4762	0.999851
0.899256	42.8571	0.999903
0.949256	45.2381	0.999936
0.999256	47.619	0.999958
1.04926	50	0.999973
1.09926	52.381	0.999982
1.14926	54.7619	0.999988
1.19926	57.1429	0.999992
1.24926	59.5238	0.999995
1.29926	61.9048	0.999997
1.34926	64.2857	0.999998
1.39926	66.6667	0.999999
1.44926	69.0476	0.999999
1.49926	71.4286	0.999999
1.54926	73.8095	1
1.59926	76.1905	1
1.64926	78.5714	1
1.69926	80.9524	1
1.74926	83.3333	1
1.79926	85.7143	1
1.84926	88.0952	1
1.89926	90.4762	1
1.94926	92.8571	1
1.99926	95.2381	1
2.04926	97.619	1
2.09926	100	1
Biased-L
x = Normalized-_stimulus	x= stimulus	y= P(R)
-2.10074	-100	0.049267
-2.05074	-97.619	0.051522
-2.00074	-95.2381	0.0538743
-1.95074	-92.8571	0.0563277
-1.90074	-90.4762	0.0588858
-1.85074	-88.0952	0.0615525
-1.80074	-85.7143	0.0643317
-1.75074	-83.3333	0.0672275
-1.70074	-80.9524	0.0702438
-1.65074	-78.5714	0.0733847
-1.60074	-76.1905	0.0766546
-1.55074	-73.8095	0.0800575
-1.50074	-71.4286	0.0835979
-1.45074	-69.0476	0.0872799
-1.40074	-66.6667	0.091108
-1.35074	-64.2857	0.0950865
-1.30074	-61.9048	0.0992198
-1.25074	-59.5238	0.103512
-1.20074	-57.1429	0.107968
-1.15074	-54.7619	0.112592
-1.10074	-52.381	0.117387
-1.05074	-50	0.122359
-1.00074	-47.619	0.12751
-0.950744	-45.2381	0.132846
-0.900744	-42.8571	0.13837
-0.850744	-40.4762	0.144085
-0.800744	-38.0952	0.149995
-0.750744	-35.7143	0.156103
-0.700744	-33.3333	0.162413
-0.650744	-30.9524	0.168927
-0.600744	-28.5714	0.175646
-0.550744	-26.1905	0.182575
-0.500744	-23.8095	0.189714
-0.450744	-21.4286	0.197065
-0.400744	-19.0476	0.204629
-0.350744	-16.6667	0.212406
-0.300744	-14.2857	0.220397
-0.250744	-11.9048	0.228601
-0.200744	-9.52381	0.237018
-0.150744	-7.14286	0.245646
-0.100744	-4.7619	0.254483
-0.0507442	-2.38095	0.263528
-0.000744161	0	0.272776
0.0492558	2.38095	0.282224
0.0992558	4.7619	0.291868
0.149256	7.14286	0.301703
0.199256	9.52381	0.311724
0.249256	11.9048	0.321924
0.299256	14.2857	0.332297
0.349256	16.6667	0.342835
0.399256	19.0476	0.35353
0.449256	21.4286	0.364374
0.499256	23.8095	0.375357
0.549256	26.1905	0.38647
0.599256	28.5714	0.397703
0.649256	30.9524	0.409045
0.699256	33.3333	0.420484
0.749256	35.7143	0.432009
0.799256	38.0952	0.443608
0.849256	40.4762	0.455269
0.899256	42.8571	0.46698
0.949256	45.2381	0.478726
0.999256	47.619	0.490497
1.04926	50	0.502278
1.09926	52.381	0.514056
1.14926	54.7619	0.525819
1.19926	57.1429	0.537553
1.24926	59.5238	0.549246
1.29926	61.9048	0.560885
1.34926	64.2857	0.572457
1.39926	66.6667	0.58395
1.44926	69.0476	0.595353
1.49926	71.4286	0.606653
1.54926	73.8095	0.617841
1.59926	76.1905	0.628905
1.64926	78.5714	0.639836
1.69926	80.9524	0.650623
1.74926	83.3333	0.661259
1.79926	85.7143	0.671734
1.84926	88.0952	0.682041
1.89926	90.4762	0.692172
1.94926	92.8571	0.702122
1.99926	95.2381	0.711884
2.04926	97.619	0.721453
2.09926	100	0.730824
Biased-R
x = Normalized-_stimulus	x= stimulus	y= P(R)
-2.10074	-100	0.607081
-2.05074	-97.619	0.61904
-2.00074	-95.2381	0.630856
-1.95074	-92.8571	0.642517
-1.90074	-90.4762	0.654012
-1.85074	-88.0952	0.665329
-1.80074	-85.7143	0.67646
-1.75074	-83.3333	0.687394
-1.70074	-80.9524	0.698124
-1.65074	-78.5714	0.708642
-1.60074	-76.1905	0.71894
-1.55074	-73.8095	0.729014
-1.50074	-71.4286	0.738858
-1.45074	-69.0476	0.748468
-1.40074	-66.6667	0.75784
-1.35074	-64.2857	0.766971
-1.30074	-61.9048	0.77586
-1.25074	-59.5238	0.784505
-1.20074	-57.1429	0.792906
-1.15074	-54.7619	0.801063
-1.10074	-52.381	0.808975
-1.05074	-50	0.816645
-1.00074	-47.619	0.824074
-0.950744	-45.2381	0.831264
-0.900744	-42.8571	0.838218
-0.850744	-40.4762	0.844938
-0.800744	-38.0952	0.851429
-0.750744	-35.7143	0.857694
-0.700744	-33.3333	0.863738
-0.650744	-30.9524	0.869563
-0.600744	-28.5714	0.875176
-0.550744	-26.1905	0.88058
-0.500744	-23.8095	0.88578
-0.450744	-21.4286	0.890783
-0.400744	-19.0476	0.895592
-0.350744	-16.6667	0.900213
-0.300744	-14.2857	0.904651
-0.250744	-11.9048	0.908912
-0.200744	-9.52381	0.913001
-0.150744	-7.14286	0.916923
-0.100744	-4.7619	0.920683
-0.0507442	-2.38095	0.924288
-0.000744161	0	0.927741
0.0492558	2.38095	0.931049
0.0992558	4.7619	0.934216
0.149256	7.14286	0.937247
0.199256	9.52381	0.940148
0.249256	11.9048	0.942923
0.299256	14.2857	0.945576
0.349256	16.6667	0.948113
0.399256	19.0476	0.950538
0.449256	21.4286	0.952855
0.499256	23.8095	0.955069
0.549256	26.1905	0.957183
0.599256	28.5714	0.959203
0.649256	30.9524	0.96113
0.699256	33.3333	0.962971
0.749256	35.7143	0.964727
0.799256	38.0952	0.966403
0.849256	40.4762	0.968002
0.899256	42.8571	0.969527
0.949256	45.2381	0.970982
0.999256	47.619	0.972369
1.04926	50	0.973692
1.09926	52.381	0.974953
1.14926	54.7619	0.976155
1.19926	57.1429	0.977301
1.24926	59.5238	0.978393
1.29926	61.9048	0.979433
1.34926	64.2857	0.980425
1.39926	66.6667	0.981369
1.44926	69.0476	0.982269
1.49926	71.4286	0.983126
1.54926	73.8095	0.983942
1.59926	76.1905	0.98472
1.64926	78.5714	0.98546
1.69926	80.9524	0.986165
1.74926	83.3333	0.986836
1.79926	85.7143	0.987475
1.84926	88.0952	0.988084
1.89926	90.4762	0.988663
1.94926	92.8571	0.989214
1.99926	95.2381	0.989739
2.04926	97.619	0.990239
2.09926	100	0.990714

## Sheet: Fig2d
Model psychometric
x = Normalized-_stimulus	x= stimulus	y= P(R)
-2.10074		0.0564659
-2.05074	-97.6207	0.0580074
-2.00074	-95.2415	0.0595612
-1.95074	-92.8622	0.061126
-1.90074	-90.4829	0.0627008
-1.85074	-88.1036	0.0642843
-1.80074	-85.7244	0.0658755
-1.75074	-83.3451	0.0674733
-1.70074	-80.9658	0.0690765
-1.65074	-78.5865	0.070684
-1.60074	-76.2073	0.072295
-1.55074	-73.828	0.0739082
-1.50074	-71.4487	0.0755229
-1.45074	-69.0694	0.0771383
-1.40074	-66.6902	0.0787538
-1.35074	-64.3109	0.080369
-1.30074	-61.9316	0.0819838
-1.25074	-59.5523	0.0835988
-1.20074	-57.1731	0.0852153
-1.15074	-54.7938	0.0868357
-1.10074	-52.4145	0.0884641
-1.05074	-50.0352	0.0901076
-1.00074	-47.656	0.0917771
-0.950744	-45.2767	0.0934898
-0.900744	-42.8974	0.0952722
-0.850744	-40.5181	0.0971654
-0.800744	-38.1389	0.0992321
-0.750744	-35.7596	0.101567
-0.700744	-33.3803	0.104316
-0.650744	-31.0011	0.107694
-0.600744	-28.6218	0.112022
-0.550744	-26.2425	0.117766
-0.500744	-23.8632	0.125586
-0.450744	-21.484	0.136375
-0.400744	-19.1047	0.151266
-0.350744	-16.7254	0.171554
-0.300744	-14.3461	0.198483
-0.250744	-11.9669	0.232887
-0.200744	-9.58759	0.274813
-0.150744	-7.20831	0.323368
-0.100744	-4.82904	0.376983
-0.0507442	-2.44976	0.434004
-0.000744161	-0.0704903	0.493164
0.0492558	2.30878	0.553523
0.0992558	4.68806	0.613897
0.149256	7.06733	0.672336
0.199256	9.44661	0.72624
0.249256	11.8259	0.773134
0.299256	14.2052	0.811535
0.349256	16.5844	0.841308
0.399256	18.9637	0.863408
0.449256	21.343	0.879329
0.499256	23.7223	0.890621
0.549256	26.1015	0.898613
0.599256	28.4808	0.904336
0.649256	30.8601	0.908531
0.699256	33.2393	0.911714
0.749256	35.6186	0.914233
0.799256	37.9979	0.916319
0.849256	40.3772	0.918124
0.899256	42.7564	0.919746
0.949256	45.1357	0.921248
0.999256	47.515	0.922674
1.04926	49.8943	0.924049
1.09926	52.2735	0.92539
1.14926	54.6528	0.926709
1.19926	57.0321	0.928013
1.24926	59.4114	0.929306
1.29926	61.7906	0.930591
1.34926	64.1699	0.931869
1.39926	66.5492	0.933143
1.44926	68.9285	0.934412
1.49926	71.3077	0.935676
1.54926	73.687	0.936936
1.59926	76.0663	0.938192
1.64926	78.4456	0.939442
1.69926	80.8248	0.940688
1.74926	83.2041	0.941928
1.79926	85.5834	0.943163
1.84926	87.9626	0.944392
1.89926	90.3419	0.945613
1.94926	92.7212	0.946828
1.99926	95.1005	0.948035
2.04926	97.4797	0.949235
2.09926	99.859	0.950425
Data psychometric (mean choice per contrast)
x		y
-2.10074	-100	0.0643111
-0.524633	-25	0.113978
-0.261948	-12.5	0.172606
-0.167381	-8	0.190616
-0.130605	-6.25	0.268657
-0.0833221	-4	0.270289
0.000737179	0	0.485232
0.0847964	4	0.587222
0.13208	6.25	0.717949
0.168856	8	0.71935
0.263422	12.5	0.818466
0.526108	25	0.881357
2.10222	100	0.928885

## Sheet: Fig3a
Choice (0=left/1=right)
trial	right/left
0	1
1	1
2	0
3	1
4	1
5	1
6	1
7	1
8	0
9	1
10	0
11	1
12	1
13	0
14	0
15	0
16	0
17	0
18	0
19	0
20	0
21	0
22	0
23	0
24	1
25	1
26	0
27	0
28	1
29	0
30	1
31	1
32	1
33	0
34	0
35	0
36	0
37	0
38	0
39	0
40	0
41	0
42	0
43	0
44	0
45	1
46	1
47	1
48	1
49	1
Stimulus (0=left/1=right)
trial	right/left
0	0
1	1
2	0
3	1
4	0
5	1
6	1
7	1
8	0
9	1
10	0
11	0
12	1
13	0
14	0
15	0
16	0
17	0
18	1
19	0
20	1
21	1
22	0
23	0
24	1
25	1
26	0
27	1
28	1
29	0
30	1
31	1
32	1
33	0
34	0
35	0
36	1
37	0
38	1
39	1
40	0
41	1
42	0
43	1
44	1
45	1
46	1
47	1
48	1
49	1
Filtered stim. side
trial	Filtered stim. side
0	0
1	-1
2	0.0204082
3	-0.448529
4	0.179736
5	-0.315252
6	0.226
7	0.540889
8	0.726403
9	0.0316408
10	-0.382518
11	-0.63005
12	-0.778223
13	-0.0663762
14	-0.440001
15	-0.664064
16	-0.798461
17	-0.879085
18	-0.927454
19	-0.156444
20	-0.493874
21	0.103684
22	-0.337793
23	-0.602677
24	-0.761607
25	-0.0569629
26	0.365823
27	-0.180507
28	-0.508304
29	0.0950176
30	-0.342989
31	0.194206
32	0.516524
33	-0.0900857
34	-0.454051
35	-0.672431
36	-0.803459
37	-0.0820751
38	-0.449245
39	0.130453
40	-0.321728
41	-0.593037
42	-0.755822
43	-0.853493
44	-0.912096
45	-0.147258
46	0.311645
47	0.586987
48	0.752192
49	0.0513154
Filtered choice
trial	Filtered choice
0	0
1	1
2	1
3	0.0808824
4	0.479528
5	0.697905
6	0.822223
7	0.894549
8	0.937159
9	0.157581
10	0.495776
11	-0.10384
12	0.338274
13	0.603172
14	-0.0383986
15	-0.423148
16	-0.653928
17	-0.792371
18	-0.875427
19	-0.925258
20	-0.955156
21	-0.973094
22	-0.983856
23	-0.990314
24	-0.994188
25	-0.196512
26	0.282094
27	-0.230744
28	-0.538447
29	0.0769322
30	-0.353841
31	0.187696
32	0.512617
33	0.70757
34	0.0245422
35	-0.385275
36	-0.631165
37	-0.778699
38	-0.867219
39	-0.920332
40	-0.952199
41	-0.971319
42	-0.982792
43	-0.989675
44	-0.993805
45	-0.996283
46	-0.19777
47	0.281338
48	0.568803
49	0.741282
Filtered reward
trial	Filtered reward
0	0
1	-1
2	0.0204082
3	0.470588
4	0.700208
5	-0.0131579
6	0.403777
7	0.64634
8	0.789244
9	0.874059
10	0.121706
11	0.47379
12	-0.116497
13	0.330452
14	0.598397
15	0.759084
16	0.855467
17	0.913286
18	0.947974
19	0.168756
20	0.501261
21	-0.0992515
22	0.340453
23	0.604273
24	0.762564
25	0.857539
26	0.914523
27	0.948714
28	0.969228
29	0.981537
30	0.988922
31	0.993353
32	0.996012
33	0.197607
34	0.518564
35	0.711139
36	0.826683
37	0.0960099
38	0.457606
39	-0.125436
40	0.324738
41	0.594843
42	0.756906
43	0.854143
44	0.912486
45	0.147492
46	0.488495
47	0.693097
48	0.815858
49	0.0895149

## Sheet: Fig3b
Engaged-L
covariate	Transition weight
filtered choice	-0.125014
filtered stim. side	-0.450991
filtered reward	-0.102084
Engaged-R
x	Transition weight
filtered choice	0.276603
filtered stim. side	0.338624
filtered reward	-0.111194
Biased-L
x	Transition weight
filtered choice	-0.429063
filtered stim. side	-0.271584
filtered reward	0.109228
Biased-R
x	Transition weight
filtered choice	0.277473
filtered stim. side	0.38395
filtered reward	0.10405

## Sheet: Fig3c
Engaged-L
Trial number	Bases effect
0	0.0909475
1	0.0908766
2	0.0907825
3	0.0906652
4	0.0905249
5	0.0903618
6	0.0901759
7	0.0899675
8	0.0897367
9	0.0894839
10	0.0892092
11	0.0889129
12	0.0885953
13	0.0882568
14	0.0878976
15	0.0875182
16	0.0871188
17	0.0866999
18	0.0862619
19	0.0858053
20	0.0853304
21	0.0848377
22	0.0843278
23	0.0838012
24	0.0832583
25	0.0826997
26	0.0821259
27	0.0815375
28	0.0809352
29	0.0803194
30	0.0796908
31	0.07905
32	0.0783977
33	0.0777345
34	0.077061
35	0.0763779
36	0.0756859
37	0.0749857
38	0.0742779
39	0.0735633
40	0.0728425
41	0.0721163
42	0.0713855
43	0.0706506
44	0.0699124
45	0.0691717
46	0.0684292
47	0.0676857
48	0.0669418
49	0.0661983
50	0.0654559
51	0.0647154
52	0.0639774
53	0.0632428
54	0.0625123
55	0.0617865
56	0.0610662
57	0.0603521
58	0.0596449
59	0.0589453
60	0.0582539
61	0.0575716
62	0.0568989
63	0.0562364
64	0.055585
65	0.0549451
66	0.0543175
67	0.0537028
68	0.0531015
69	0.0525142
70	0.0519416
71	0.0513842
72	0.0508426
73	0.0503172
74	0.0498086
75	0.0493173
76	0.0488439
77	0.0483886
78	0.0479521
79	0.0475347
80	0.0471369
81	0.046759
82	0.0464014
83	0.0460645
84	0.0457486
85	0.045454
86	0.045181
87	0.0449299
88	0.0447008
89	0.0444942
90	0.0443101
91	0.0441487
92	0.0440102
93	0.0438947
94	0.0438024
95	0.0437333
96	0.0436875
97	0.043665
98	0.0436659
99	0.0436902
100	0.0437378
Engaged-R
Trial number	Bases effect
0	0.00988602
1	0.00958988
2	0.0092972
3	0.00900829
4	0.00872341
5	0.00844285
6	0.0081669
7	0.00789582
8	0.00762987
9	0.00736933
10	0.00711444
11	0.00686547
12	0.00662265
13	0.00638623
14	0.00615644
15	0.0059335
16	0.00571764
17	0.00550906
18	0.00530798
19	0.0051146
20	0.00492909
21	0.00475166
22	0.00458246
23	0.00442168
24	0.00426946
25	0.00412596
26	0.00399132
27	0.00386568
28	0.00374915
29	0.00364185
30	0.00354388
31	0.00345536
32	0.00337635
33	0.00330694
34	0.0032472
35	0.00319719
36	0.00315695
37	0.00312653
38	0.00310595
39	0.00309524
40	0.00309441
41	0.00310346
42	0.00312237
43	0.00315113
44	0.00318972
45	0.00323809
46	0.00329619
47	0.00336397
48	0.00344137
49	0.00352829
50	0.00362467
51	0.0037304
52	0.00384539
53	0.0039695
54	0.00410264
55	0.00424465
56	0.00439541
57	0.00455476
58	0.00472255
59	0.00489861
60	0.00508276
61	0.00527483
62	0.00547463
63	0.00568195
64	0.0058966
65	0.00611836
66	0.00634701
67	0.00658233
68	0.00682409
69	0.00707204
70	0.00732595
71	0.00758555
72	0.00785061
73	0.00812084
74	0.008396
75	0.00867579
76	0.00895996
77	0.00924822
78	0.00954028
79	0.00983586
80	0.0101347
81	0.0104364
82	0.0107408
83	0.0110474
84	0.0113562
85	0.0116666
86	0.0119785
87	0.0122915
88	0.0126052
89	0.0129195
90	0.013234
91	0.0135483
92	0.0138622
93	0.0141753
94	0.0144874
95	0.0147981
96	0.0151071
97	0.0154142
98	0.0157189
99	0.0160211
100	0.0163205
Biased-L
Trial number	Bases effect
0	-0.0175652
1	-0.016895
2	-0.0162313
3	-0.0155748
4	-0.0149261
5	-0.0142858
6	-0.0136547
7	-0.0130333
8	-0.0124222
9	-0.011822
10	-0.0112334
11	-0.0106568
12	-0.010093
13	-0.00954232
14	-0.00900547
15	-0.00848292
16	-0.00797519
17	-0.00748278
18	-0.00700618
19	-0.00654585
20	-0.00610226
21	-0.00567584
22	-0.00526701
23	-0.00487617
24	-0.00450371
25	-0.00415
26	-0.00381539
27	-0.0035002
28	-0.00320475
29	-0.00292933
30	-0.00267421
31	-0.00243964
32	-0.00222586
33	-0.00203307
34	-0.00186147
35	-0.00171122
36	-0.00158247
37	-0.00147536
38	-0.00138998
39	-0.00132642
40	-0.00128475
41	-0.00126499
42	-0.00126719
43	-0.00129132
44	-0.00133737
45	-0.00140529
46	-0.00149502
47	-0.00160646
48	-0.00173951
49	-0.00189404
50	-0.00206989
51	-0.00226689
52	-0.00248484
53	-0.00272353
54	-0.00298273
55	-0.00326217
56	-0.00356159
57	-0.00388068
58	-0.00421914
59	-0.00457662
60	-0.00495278
61	-0.00534725
62	-0.00575962
63	-0.00618951
64	-0.00663648
65	-0.00710009
66	-0.00757989
67	-0.0080754
68	-0.00858613
69	-0.00911158
70	-0.00965123
71	-0.0102045
72	-0.010771
73	-0.01135
74	-0.011941
75	-0.0125434
76	-0.0131566
77	-0.01378
78	-0.014413
79	-0.015055
80	-0.0157053
81	-0.0163633
82	-0.0170284
83	-0.0176998
84	-0.018377
85	-0.0190592
86	-0.0197458
87	-0.0204361
88	-0.0211294
89	-0.0218251
90	-0.0225224
91	-0.0232207
92	-0.0239193
93	-0.0246174
94	-0.0253145
95	-0.0260097
96	-0.0267025
97	-0.0273921
98	-0.0280779
99	-0.0287591
100	-0.0294352
Biased-R
Trial number	Bases effect
0	-0.0832683
1	-0.0835715
2	-0.0838484
3	-0.0840987
4	-0.0843223
5	-0.0845188
6	-0.0846881
7	-0.08483
8	-0.0849444
9	-0.0850312
10	-0.0850903
11	-0.0851216
12	-0.085125
13	-0.0851007
14	-0.0850486
15	-0.0849687
16	-0.0848612
17	-0.0847262
18	-0.0845637
19	-0.084374
20	-0.0841572
21	-0.0839136
22	-0.0836433
23	-0.0833467
24	-0.083024
25	-0.0826756
26	-0.0823018
27	-0.081903
28	-0.0814796
29	-0.0810319
30	-0.0805605
31	-0.0800658
32	-0.0795482
33	-0.0790084
34	-0.0784467
35	-0.0778639
36	-0.0772604
37	-0.0766369
38	-0.0759939
39	-0.0753321
40	-0.0746522
41	-0.0739548
42	-0.0732406
43	-0.0725104
44	-0.0717648
45	-0.0710045
46	-0.0702304
47	-0.0694432
48	-0.0686436
49	-0.0678325
50	-0.0670107
51	-0.0661789
52	-0.065338
53	-0.0644888
54	-0.0636322
55	-0.062769
56	-0.0619
57	-0.0610262
58	-0.0601483
59	-0.0592672
60	-0.0583839
61	-0.0574992
62	-0.0566139
63	-0.0557289
64	-0.0548451
65	-0.0539634
66	-0.0530847
67	-0.0522097
68	-0.0513394
69	-0.0504747
70	-0.0496164
71	-0.0487652
72	-0.0479222
73	-0.0470881
74	-0.0462636
75	-0.0454498
76	-0.0446472
77	-0.0438569
78	-0.0430794
79	-0.0423156
80	-0.0415663
81	-0.0408321
82	-0.0401138
83	-0.0394122
84	-0.0387278
85	-0.0380614
86	-0.0374137
87	-0.0367852
88	-0.0361767
89	-0.0355886
90	-0.0350216
91	-0.0344762
92	-0.0339531
93	-0.0334526
94	-0.0329753
95	-0.0325216
96	-0.0320921
97	-0.031687
98	-0.031307
99	-0.0309522
100	-0.030623

## Sheet: Fig3d
bias_transition_matrix (log space)
Next state	Previous state	Transition bias
1	1	0.331989
1	2	-2.58113
1	3	-4.54013
1	4	-4.53196
2	1	-3.28572
2	2	-0.454553
2	3	-4.77742
2	4	-4.82744
3	1	-3.39052
3	2	-3.58963
3	3	-0.276767
3	4	-4.87564
4	1	-4.60531
4	2	-3.77633
4	3	-5.44975
4	4	-0.657775

## Sheet: Fig3e
Previous state	Next state	value
1	1	0.923879
1	2	0.0653175
1	3	0.00442748
1	4	0.00637574
2	1	0.0761725
2	2	0.904313
2	3	0.0119537
2	4	0.00756042
3	1	0.0635874
3	2	0.0755775
3	3	0.8463
3	4	0.0145351
4	1	0.0389851
4	2	0.0594934
4	3	0.0118011
4	4	0.88972

[truncated: 45 more sheets: Fig3f, Fig3g, Fig4a, Fig4b, Fig4c, Fig5a, Fig5b, Fig5c, Fig6a, Fig6b, Fig6c, Fig7a, Fig7b, Fig7c, Fig7d, Fig7e, Supp_Fig1a, Supp_Fig1b, Supp_Fig1c, Supp_Fig1d …]
